# Supplementary material for: Do We Need Surveillance Urethro-Cystoscopy in Patients with Neurogenic Lower Urinary Tract Dysfunction?
Source: PLoS One. 2015 Oct 29;10(10):e0140970. doi: 10.1371/journal.pone.0140970 (PMC4626398; doi:10.1371/journal.pone.0140970)
Supplement: S1 Dataset — (XLSX) [file pone.0140970.s001.xlsx]

## Sheet: dataset
No.	Gender	Age at injury or onset	Age of injury or disease	Age at investigation	Neurologic disorder	Level of lesion	AIS	AIS specific selected	Bladder management	Cystoscopy	Cystoscopy (specific)	Zytology	Zytology (specific)	Histopathology	Exposition overall	Tobacco	Aromatic amines	Polycyclic aromatic hydrocarbons	Chlorinated hydrocarbons	Ionizing radiation
1	1	20	41	61	1	T7	1	-	2	1	-	1	-	-	1	1	0	0	0	0
2	2	0	21	21	3	-	-	-	1	1	-	1	-	-	1	0	0	1	0	0
3	2	30	11	41	1	L3	2	-	1	1	-	1	-	-	1	1	0	0	0	0
4	2	48	10	58	1	C2	2	-	2	1	-	1	-	-	1	0	0	0	1	0
5	1	42	7	49	4	-	-	-	1	1	-	1	-	-	1	1	0	0	0	0
6	1	29	34	63	2	-	-	-	2	1	-	2	-	-	0	0	0	0	0	0
7	2	20	6	26	1	T11	1	-	2	1	-	1	-	-	1	1	0	0	0	0
8	2	31	8	39	1	T6/7	1	-	2	1	-	1	-	-	1	1	0	0	0	1
9	2	0	80	80	4	-	-	-	1	1	-	1	-	-	0	0	0	0	0	0
10	1	60	9	69	1	T10	1	-	2	1	-	1	-	-	0	0	0	0	0	0
11	2	26	31	57	1	T4	2	-	4	1	-	1	-	-	0	0	0	0	0	0
12	2	27	18	45	1	L1	2	-	1	1	-	2	-	-	1	1	1	0	0	0
13	2	0	28	28	3	-	-	-	1	1	-	2	-	-	1	1	0	0	0	0
14	2	53	15	68	1	L5/S1	2	-	3	1	-	1	-	-	0	0	0	0	0	0
15	2	78	10	88	4	-	-	-	3	2	Exophytic bladder tumor	3	low grade urothelial cell atypia	Chronic cystitis	0	0	0	0	0	0
16	1	30	6	36	2	-	-	-	2	1	-	1	-	-	0	0	0	0	0	0
17	1	0	21	21	3	-	-	-	2	1	-	1	-	-	0	0	0	0	0	0
18	1	0	45	45	5	-	-	-	3	2	Exophytic bladder tumor	2	Inflammatory cells	Intestinal metaplasia & cystitis cystica et glandularis	0	0	0	0	0	0
19	2	45	7	52	1	T5	2	-	4	1	-	2	-	-	1	1	0	0	0	1
20	2	27	16	43	1	C5	2	3	4	2	Exophytic bladder tumor	2	Inflammatory cells	Eosinophilic cystitis	1	1	1	0	0	0
21	1	30	16	46	1	L1	2	-	1	1	-	1	-	-	1	1	0	0	0	0
22	2	34	15	49	1	T10	1	-	1	1	-	2	-	-	0	0	0	0	0	0
23	1	0	21	21	3	-	-	-	2	2	Exophytic bladder tumor	2	Inflammatory cells	Nephrogenic adenoma	0	0	0	0	0	0
24	1	0	18	18	1	C4	2	-	1	1	-	1	-	-	1	1	0	0	0	0
25	1	34	20	54	2	-	-	-	1	1	-	1	-	-	1	1	0	0	0	0
26	2	17	5	22	1	T4	1	-	1	1	-	1	-	-	1	1	0	0	0	0
27	2	34	22	56	1	T11	1	-	1	1	-	1	-	-	0	0	0	0	0	0
28	1	25	34	59	2	-	-	-	2	1	-	1	-	-	0	0	0	0	0	0
29	2	21	25	46	1	C5	1	-	4	1	-	1	-	-	0	0	0	0	0	0
30	2	46	10	56	1	L3	2	-	1	1	-	1	-	-	0	0	0	0	0	0
31	1	34	10	44	1	T4	2	-	1	1	-	1	-	-	0	0	0	0	0	0
32	2	70	10	80	1	L3/4	2	-	1	1	-	1	-	-	1	1	1	0	1	1
33	2	56	9	65	1	C2	2	-	1	1	-	1	-	-	0	0	0	0	0	0
34	1	51	18	69	2	-	-	-	1	1	-	1	-	-	0	0	0	0	0	0
35	2	56	14	70	4	-	-	-	3	1	-	1	-	-	0	0	0	0	0	0
36	2	25	21	46	1	T12	1	-	1	1	-	2	-	-	0	0	0	0	0	0
37	2	50	5	55	1	T10	2	-	3	1	-	2	-	-	1	1	0	0	0	0
38	2	66	6	72	1	T7	1	-	1	1	-	2	-	-	0	0	0	0	0	0
39	1	24	24	48	2	-	-	-	1	1	-	1	-	-	1	1	0	0	0	0
40	2	19	7	26	1	T5	1	1	2	2	Suspicious reddish bladder lesions	3	Squamous metaplasia	Follicular cystitis	1	1	0	0	0	0
41	2	32	16	48	1	T7	2	-	2	1	-	2	-	-	1	1	0	0	0	0
42	1	51	14	65	1	S1	2	-	1	1	-	2	-	-	0	0	0	0	0	0
43	2	0	29	29	3	-	-	-	2	1	-	2	-	-	0	0	0	0	0	0
44	2	19	33	52	1	T5	1	-	1	1	-	1	-	-	1	1	0	0	0	0
45	2	47	27	74	1	T7	2	-	1	1	-	2	-	-	0	0	0	0	0	0
46	1	50	10	60	4	-	-	-	3	1	-	3	-	-	1	1	0	0	0	1
47	2	21	14	35	1	T8	1	-	1	1	-	1	-	-	1	1	0	0	0	0
48	1	22	20	42	1	T11	2	-	2	1	-	1	-	-	1	1	1	0	0	0
49	1	13	45	58	1	C5	2	-	3	1	-	1	-	-	1	1	0	0	0	0
50	2	57	11	68	1	T5	2	-	2	1	-	1	-	-	1	1	0	0	0	0
51	1	43	16	59	1	T4/5	2	-	2	1	-	1	-	-	0	0	0	0	0	0
52	2	23	18	41	1	C7	1	-	1	1	-	1	-	-	0	0	0	0	0	0
53	1	43	20	63	2	-	-	-	3	1	-	1	-	-	1	1	0	0	0	0
54	1	65	9	74	1	L3	2	-	1	1	-	1	-	-	1	1	0	0	0	0
55	1	21	18	39	2	-	-	-	3	1	-	2	-	-	0	0	0	0	0	0
56	2	37	12	49	1	C6	2	-	1	1	-	1	-	-	1	0	0	1	0	0
57	2	20	6	26	1	T7	1	-	2	1	-	1	-	-	0	0	0	0	0	0
58	1	40	24	64	2	-	-	-	3	1	-	1	-	-	0	0	0	0	0	0
59	2	23	16	39	1	T12	2	-	2	1	-	1	-	-	0	0	0	0	0	0
60	1	32	30	62	2	-	-	-	3	1	Exophytic bladder tumor	3	Inflammatory cells	Nephrogenic adenoma, nonkeratinizing squamous metaplasia & intestinal metaplasia	0	0	0	0	0	0
61	1	14	21	35	1	C6	2	-	4	1	-	2	-	-	0	0	0	0	0	0
62	2	36	24	60	1	L1/2	2	-	2	1	-	1	-	-	1	1	1	1	0	0
63	2	63	10	73	4	-	-	-	1	1	-	1	-	-	1	1	1	0	0	0
64	1	0	21	21	3	-	-	-	2	1	-	1	-	-	0	0	0	0	0	0
65	1	35	7	42	1	L5	2	-	2	1	-	1	-	-	1	1	0	0	0	0
66	2	28	13	41	2	-	-	-	2	1	-	1	-	-	0	0	0	0	0	0
67	2	60	10	70	1	T10	2	-	2	1	-	1	-	-	1	1	0	0	0	0
68	2	44	23	67	1	C5	2	-	2	1	-	1	-	-	1	1	0	0	0	0
69	2	27	15	42	1	C5	2	-	3	1	-	1	-	-	1	1	0	0	0	0
70	2	60	5	65	1	C6	2	-	1	1	-	1	-	-	0	0	0	0	0	0
71	1	21	8	29	1	T10	2	-	2	1	-	1	-	-	1	1	0	1	0	0
72	2	0	22	22	3	-	-	-	1	1	-	1	-	-	0	0	0	0	0	0
73	1	20	17	37	1	T12	1	-	2	1	-	1	-	-	0	0	0	0	0	0
74	1	50	12	62	2	-	-	-	2	1	-	1	-	-	0	0	0	0	0	0
75	2	65	6	71	1	Th10	1	-	4	1	-	2	-	-	0	0	0	0	0	0
76	1	44	19	63	2	-	-	-	1	1	-	1	-	-	1	1	0	0	0	0
77	1	67	8	75	1	L3	2	-	3	1	-	1	-	-	0	0	0	0	0	0
78	1	29	12	41	2	-	-	-	3	1	-	1	-	-	0	0	0	0	0	0
79	1	46	6	52	1	L4	2	-	4	1	-	2	-	-	1	1	0	0	0	0
80	2	19	15	34	1	T8	1	-	2	1	-	1	-	-	1	1	0	0	0	0
81	2	18	12	30	1	T9	1	-	3	1	-	1	-	-	0	0	0	0	0	0
82	2	22	15	37	1	T3	1	-	3	1	-	1	-	-	0	0	0	0	0	0
83	2	20	18	38	1	T9	1	-	3	1	-	1	-	-	1	1	0	0	0	0
84	1	13	11	24	1	T10	1	-	2	1	-	1	-	-	0	0	0	0	0	0
85	2	25	16	41	1	T11	1	-	2	1	-	1	-	-	0	0	0	0	0	0
86	2	18	24	42	1	T7	2	-	2	1	-	1	-	-	0	0	0	0	0	0
87	2	20	12	32	1	T11	2	-	2	1	-	1	-	-	1	1	1	0	0	0
88	1	20	18	38	2	-	-	-	1	1	-	1	-	-	1	1	0	0	0	0
89	1	35	30	65	2	-	-	-	3	1	-	2	-	-	0	0	0	0	0	0
90	1	81	7	88	1	T12	2	-	1	1	-	2	-	-	0	0	0	0	0	0
91	1	67	5	72	4	-	-	-	1	1	-	1	-	-	1	0	0	0	0	1
92	1	35	15	50	1	L2	2	-	2	1	-	1	-	-	1	1	0	0	0	0
93	2	40	5	45	1	T5	1	-	2	1	-	1	-	-	0	0	0	0	0	0
94	2	18	26	44	1	C4	2	-	1	1	-	2	-	-	1	0	1	0	0	0
95	2	43	5	48	1	T4	1	-	2	1	-	2	-	-	1	1	0	0	0	0
96	1	14	10	24	1	T8	2	-	2	1	-	1	-	-	0	0	0	0	0	0
97	2	55	14	69	1	C4	2	4	2	1	Suspicious reddish bladder lesions	3	Squamous metaplasia	Nonkeratinizing squamous metaplasia & follicular cystitis	1	1	1	0	0	0
98	2	37	32	69	1	T9	2	-	2	1	-	1	-	-	1	1	1	0	0	0
99	2	0	75	75	3	-	-	-	2	1	-	1	-	-	1	0	1	0	0	0
100	2	25	22	47	2	-	-	-	3	1	-	2	-	-	0	0	0	0	0	0
101	1	0	56	56	5	-	-	-	1	2	Multiple black bladder spots	1	Melanosis	Melanosis of the bladder	0	0	0	0	0	0
102	2	38	14	52	2	-	-	-	1	1	-	1	-	-	0	0	0	0	0	0
103	2	44	17	61	1	C3	1	-	2	1	-	2	-	-	0	0	0	0	0	0
104	1	49	17	66	1	T11	1	-	3	1	-	1	-	-	0	0	0	0	0	0
105	1	12	27	39	1	L2	1	-	2	1	-	1	-	-	0	0	0	0	0	0
106	2	32	20	52	1	C8	1	1	2	2	Exophytic bladder tumor	2	Inflammatory cells	Nephrogenic adenoma & cystitis cystica	0	0	0	0	0	0
107	1	23	24	47	1	T8	2	-	1	1	-	1	-	-	0	0	0	0	0	0
108	2	31	13	44	1	C5	2	-	2	1	-	2	-	-	1	1	0	0	0	0
109	1	28	21	49	1	L5/S1	2	-	2	1	-	1	-	-	0	0	0	0	0	0
110	1	0	58	58	5	-	-	-	1	1	-	1	-	-	0	0	0	0	0	0
111	2	55	6	61	1	L3/4	2	-	1	1	-	1	-	-	1	0	1	1	1	0
112	2	0	65	65	5	-	-	-	1	1	-	2	-	-	1	1	0	0	0	0
113	2	51	5	56	1	C8	2	-	2	1	-	1	-	-	0	0	0	0	0	0
114	2	20	18	38	1	C5	2	-	3	1	-	2	-	-	0	0	0	0	0	0
115	2	31	11	42	1	L5/S1	2	-	2	1	-	1	-	-	1	1	0	0	0	0
116	2	22	15	37	1	T11	2	-	2	1	-	1	-	-	1	0	1	0	0	0
117	1	21	39	60	1	T12	1	-	1	1	-	1	-	-	0	0	0	0	0	0
118	2	30	5	35	1	C7	2	-	2	1	-	2	-	-	1	1	0	0	0	0
119	2	44	8	52	1	L3	2	-	1	1	-	1	-	-	0	0	0	0	0	0
120	1	35	9	45	1	T10	2	4	1	2	Exophytic bladder tumor	3	Squamous metaplasia	Papillary inflammatory lesions	1	1	0	0	0	0
121	1	26	47	73	2	-	-	-	1	1	-	1	-	-	0	0	0	0	0	0
122	2	34	29	63	2	-	-	-	3	1	-	2	-	-	0	0	0	0	0	0
123	2	25	33	59	1	T5	1	1	2	2	Exophytic bladder tumor	3	Squamous metaplasia	Muscle-invasive adenocarcinoma of the bladder & intestinal metaplasia	0	0	0	0	0	0
124	2	48	17	65	4	-	-	-	1	1	-	1	-	-	0	0	0	0	0	0
125	2	19	33	52	1	T9	1	-	2	1	-	1	-	-	0	0	0	0	0	0
126	2	24	16	40	1	S2	1	-	2	1	-	1	-	-	1	1	0	0	0	0
127	2	27	10	37	1	L5/S1	2	-	1	1	-	1	-	-	0	0	0	0	0	0
128	2	54	5	59	1	T5	1	1	2	2	Suspicious reddish bladder lesions	3	Squamous metaplasia	Follicular cystitis	0	0	0	0	0	0
129	2	19	24	43	1	T6	1	1	2	2	Suspicious reddish bladder lesions	3	Squamous metaplasia	Keratinizing squamous metaplasia	1	1	1	1	0	0

## Sheet: explaination
No.	Gender	Age at injury or onset	Age of injury or disease	Age at investigation	Neurologic disorder	Level of lesion	AIS	AIS specific selected	Bladder management	Cystoscopy	Zytology	Zytology (specific)	Histopathology	Exposition overall	Tobacco	Aromatic amines	Polycyclic aromatic hydrocarbons	Chlorinated hydrocarbons	Ionizing radiation
	1 = female				1 = spinal cord injury		1 = A	1 = A	1 = spontaneous voiding	1 = unsuspicious	1 = unsuspicious
	2 = male				2 = multiple sclerosis		2 = B-D	2 = B	2 = aseptic intermittent self-catheterization	2 = suspicious	2 = inflammatory
					3 = myelomeningocele			3 = C	3 = indwelling catheter - suprapubic		3 = suspicious
					4 = other			4 = D	4 = indwelling catheter - transurethral
					5 = cerebral palsy
